# Supplementary material for: CircRNA-100338 Is Associated With mTOR Signaling Pathway and Poor Prognosis in Hepatocellular Carcinoma
Source: Front Oncol. 2019 May 14;9:392. doi: 10.3389/fonc.2019.00392 (PMC6528706; doi:10.3389/fonc.2019.00392)
Supplement: Supplementary file 1 [file Table_1.xls]

## Sheet: Sheet1
Table S1. Spearman correlation coefficients between miR-141-3p and experimentally validated targets
Gene name	Correlation
RHEB	-0.60239
RC3H2	-0.579161
MPHOSPH9	-0.574548
GREB1L	-0.552876
ANP32E	-0.496305
RRP15	-0.496082
FBRSL1	-0.49197
TSC1	-0.484635
PANK3	-0.483912
FBXW2	-0.482523
FAM168B	-0.47202
PPM1E	-0.464851
CGGBP1	-0.463129
CAMSAP1	-0.454404
HAUS3	-0.450069
KRT222	-0.448958
SRM	-0.44668
GNAI1	-0.440622
C1orf35	-0.438344
RAB10	-0.437455
ATP2A2	-0.435565
WDR26	-0.430953
WHSC1	-0.42973
DONSON	-0.42723
RANBP9	-0.424396
FSD1L	-0.423618
SOCS7	-0.422117
ENAH	-0.421006
ZNF618	-0.420839
CAMSAP2	-0.412059
PCGF3	-0.41167
POU3F2	-0.411245
OTUD3	-0.409114
MDM1	-0.407724
E2F3	-0.407613
HNRNPAB	-0.407558
YTHDF2	-0.407224
MOCS2	-0.40628
MEMO1	-0.404446
STX2	-0.401167
SLC25A3	-0.400389
RNF115	-0.399889
DCTN6	-0.398889
SIPA1L2	-0.397444
GPR137C	-0.397388
B3GNT5	-0.397221
PPP2CA	-0.396277
PITX2	-0.394304
SLC18A2	-0.388886
KPNA4	-0.388275
ABL2	-0.387886
WDR31	-0.385941
KMT2C	-0.38394
UBE2V2	-0.38344
SMARCE1	-0.382384
LONRF2	-0.382051
BCAP29	-0.376549
SUPT6H	-0.372159
RHPN2	-0.370992
CIAO1	-0.369103
MEGF9	-0.36888
TXLNG	-0.36888
EVI5L	-0.368825
NUFIP2	-0.367102
ALG2	-0.363379
TMEM237	-0.363212
SLAIN2	-0.363156
ZBTB18	-0.362601
TRMU	-0.359878
LUC7L3	-0.3586
SIM2	-0.3586
YY1	-0.357155
ATP6V1C2	-0.356488
SPATS2	-0.353376
CCNE2	-0.353376
CUL3	-0.352931
HIPK2	-0.351042
FOXA2	-0.35082
KIF3A	-0.35032
MSH6	-0.347374
SFPQ	-0.345985
TTLL7	-0.345429
MSL1	-0.344429
FAM220A	-0.344262
APPBP2	-0.343262
SLC38A9	-0.342206
MAP3K2	-0.341428
SRSF10	-0.339872
PPP1R15B	-0.338372
RBM33	-0.337649
KCTD20	-0.335427
ARL4A	-0.334815
PDZD2	-0.334315
MCOLN3	-0.333426
AGFG1	-0.333426
CLOCK	-0.333093
ARFGEF2	-0.332481
SNX27	-0.332315
VAMP4	-0.331814
PHLPP2	-0.329758
FAM184B	-0.327758
SIX1	-0.32772
HOXA11	-0.327482
MTA3	-0.325368
ZNF207	-0.324812
SPDL1	-0.324368
RBM24	-0.32359
CDC25B	-0.322534
CDK13	-0.319811
2018-03-07	-0.318977
DEK	-0.318255
LPGAT1	-0.318088
SUV39H2	-0.318088
PRDM10	-0.316699
NCOA2	-0.315977
CBX5	-0.313643
WTAP	-0.312087
MYBL1	-0.311309
KDM3A	-0.310753
NIPBL	-0.310697
HS2ST1	-0.30703
RCOR3	-0.306807
S100PBP	-0.306696
PIGW	-0.305418
BEND3	-0.304307
DSTYK	-0.303695
NRCAM	-0.299861
BRWD1	-0.298639
SREK1	-0.298194
SYNCRIP	-0.296193
TNPO3	-0.294915
TANC2	-0.294804
NFYB	-0.291359
NUMBL	-0.291081
SPOPL	-0.290414
UGT1A7	-0.289636
CNOT2	-0.28908
FOXJ3	-0.288191
NUCKS1	-0.288136
GATSL2	-0.28808
TMEM170B	-0.287246
FOXA1	-0.285968
XIAP	-0.285246
MIER3	-0.285079
SNX18	-0.283468
TCERG1	-0.28319
ABCE1	-0.282801
ZNF281	-0.281467
C6orf120	-0.280967
BRMS1L	-0.280522
MAPK1	-0.279078
CSNK1E	-0.278522
ARL5A	-0.277522
DUSP3	-0.276744
H1F0	-0.275966
GMPS	-0.274743
NF1	-0.274521
SMG7	-0.273909
MED20	-0.273909
CDH10	-0.273021
CPEB4	-0.272854
GJC1	-0.270464
FGF13	-0.269853
RNF44	-0.269797
H2AFZ	-0.265407
YWHAG	-0.264407
SOX11	-0.26398
SDC2	-0.262906
GIGYF1	-0.26274
ZBTB34	-0.261851
NR6A1	-0.261684
DR1	-0.260406
TMEM70	-0.259183
PDCD4	-0.258683
FNBP1L	-0.258294
ZNF704	-0.257405
DMWD	-0.255404
BRD3	-0.252792
TFAP2A	-0.252737
RAD23B	-0.251903
SMC5	-0.251625
DIP2B	-0.249514
ANKLE2	-0.248458
THOC2	-0.245679
TADA1	-0.245402
HNRNPR	-0.245124
GNA13	-0.244957
MPPED2	-0.241011
POLR3A	-0.240345
SLMO2	-0.239678
PIAS2	-0.239178
SOCS5	-0.239178
TRHDE	-0.239066
FAM160B1	-0.237899
CCNT2	-0.236788
CTNND2	-0.236288
GEMIN5	-0.235176
GMEB1	-0.233732
FOXN3	-0.233676
PLAG1	-0.233509
LRP1B	-0.233231
BRI3BP	-0.233065
RGS17	-0.231064
LMBR1	-0.229064
PRELID2	-0.228174
CBX1	-0.227897
NME1	-0.226174
PHYHIPL	-0.225452
CEP170	-0.222562
LGALSL	-0.221617
CDC25A	-0.221061
SLC16A7	-0.219728
PLXDC1	-0.219617
MAP4K4	-0.216171
RALGPS2	-0.215838
SIRT1	-0.215115
AGPS	-0.21506
DYRK2	-0.213726
KHDRBS3	-0.211837
C18orf25	-0.21167
RWDD4	-0.210947
CUL4B	-0.210947
TFRC	-0.210725
SREK1IP1	-0.210114
SLC6A5	-0.209707
GPR63	-0.20878
NAP1L1	-0.207002
CDON	-0.206557
HSPA13	-0.206502
ATP1B1	-0.205557
CALU	-0.205557
GOLM1	-0.203279
LHX1	-0.203107
PPT2	-0.202556
LYPLA1	-0.201778
KLHDC10	-0.201612
TNPO1	-0.2
CACNA1E	-0.199333
CANX	-0.1985
ZFAND5	-0.198444
RBM47	-0.197055
ST3GAL3	-0.196777
MTMR12	-0.196221
ELAVL2	-0.195057
SIAH1	-0.19461
PCM1	-0.194109
ESCO1	-0.194054
PAX3	-0.193991
CDH8	-0.19376
FGFR1OP	-0.193443
NUDCD1	-0.192442
ATRN	-0.190553
FAM91A1	-0.190442
USP9X	-0.190108
WDR43	-0.188941
GPC2	-0.186663
FNDC3B	-0.186274
DHX40	-0.186218
ATAT1	-0.186163
PLEKHA8	-0.185163
PEX5	-0.185107
MATR3	-0.184996
SYT6	-0.183117
HIPK1	-0.182384
PLXNA3	-0.180828
WAPAL	-0.179994
TIAL1	-0.179828
ATF5	-0.178438
HDAC4	-0.178272
OLIG3	-0.175321
IGF2BP2	-0.173159
EGLN1	-0.170381
GPR12	-0.169959
MARK1	-0.169436
COG8	-0.169158
TAF12	-0.168102
PAQR5	-0.167713
IDE	-0.166769
LRRC8A	-0.165602
ZFR	-0.163823
CPD	-0.163156
RBM20	-0.162767
STXBP1	-0.162378
FAM126B	-0.162267
VRK1	-0.161656
APOLD1	-0.160822
GCNT2	-0.160767
ASXL1	-0.160656
CERS6	-0.160378
SPAG9	-0.159433
KEAP1	-0.159322
DNAJC24	-0.159211
HMGCS1	-0.158989
IGF2BP1	-0.158433
PSMF1	-0.156655
BRD4	-0.154765
TAB2	-0.153543
ANO6	-0.152987
TENM3	-0.152431
ZNHIT3	-0.152098
NEK6	-0.15182
CYP26B1	-0.148152
TMEM135	-0.14693
LYSMD3	-0.146874
THRB	-0.146263
SLC17A6	-0.146184
C12orf76	-0.145707
ATF6	-0.14404
PSMD11	-0.143873
CORO1C	-0.143373
LRRC1	-0.142817
MFN1	-0.142373
HIC2	-0.140706
NAA50	-0.140094
SLC6A9	-0.139928
TLN2	-0.139817
2018-03-06	-0.139539
TRIM23	-0.139539
OSBPL6	-0.138038
MIB1	-0.137983
EIF4EBP2	-0.135871
PPP4R2	-0.133982
KAT6B	-0.133759
HOXC13	-0.133011
EVX2	-0.131917
PAQR3	-0.131592
TTC37	-0.131092
TET3	-0.131036
SCAF8	-0.130703
SP4	-0.130703
MED13L	-0.130536
CHKA	-0.130258
MTSS1	-0.129592
SFT2D2	-0.129036
SLC29A2	-0.128591
UBE2Z	-0.128147
SEC24A	-0.12559
CDV3	-0.123034
SLC30A1	-0.121923
LPP	-0.121812
UGT1A6	-0.118866
MBTPS2	-0.117977
FAXC	-0.115754
GNL1	-0.114087
PLXNC1	-0.113087
VPS13B	-0.112642
UGT1A9	-0.109537
RAB5A	-0.10953
YAF2	-0.10903
PPP3R1	-0.108419
FKBP5	-0.108363
ZNF644	-0.10803
NPC1	-0.10803
DSEL	-0.107974
ONECUT1	-0.107419
MAPK6	-0.105863
GSKIP	-0.105752
BAP1	-0.103862
CXXC4	-0.102195
EXOC7	-0.101306
IRAK1BP1	-0.10075
DNAJC13	-0.10025
TOM1L2	-0.0985829
QKI	-0.0976938
RNF185	-0.0959711
C16orf87	-0.0938038
SLC35C1	-0.0936371
KLF3	-0.0933593
STAG1	-0.0914143
CDC42BPB	-0.0870242
RYBP	-0.0869686
HNRNPF	-0.0866352
DOCK4	-0.0861906
MAP2K7	-0.0855238
C11orf30	-0.0845235
SCHIP1	-0.0840233
CCDC85C	-0.0820784
ATAD2B	-0.0819672
ERC2	-0.0818005
PPP2R5E	-0.0815782
FAM168A	-0.0809669
C18orf21	-0.0784662
MAGED4B	-0.0782978
PAN2	-0.077855
FBXL20	-0.077855
GLS	-0.0776327
NPAS3	-0.0769103
MTF2	-0.0764101
C3orf67	-0.0757988
ELMOD1	-0.0756531
STAT5B	-0.0747986
POU3F3	-0.0734931
SLC20A1	-0.0725201
PRKAR1A	-0.0711864
ZEB1	-0.0711309
ATP6V1A	-0.0704084
UGT1A3	-0.0700115
ACOT7	-0.0699083
CRLF3	-0.0698527
RGAG1	-0.0682412
PGRMC2	-0.0668519
KDM2B	-0.0658516
PLAGL2	-0.0642401
MBNL3	-0.0628508
REEP3	-0.0626841
VSIG8	-0.0611922
BBX	-0.0610169
STRN	-0.0608502
YLPM1	-0.0599611
B3GALT1	-0.058199
SPRY4	-0.0580161
ZKSCAN1	-0.0578494
WNT5A	-0.0577938
CADM1	-0.0576271
CNP	-0.0575715
TM9SF4	-0.055182
TFAP2C	-0.0550796
UBE3A	-0.052848
C12orf23	-0.0522923
PPM1L	-0.05207
DMXL1	-0.0511253
FAM188A	-0.0510697
SOGA3	-0.0490828
TAPT1	-0.0487358
IRS2	-0.0484579
TGFB2	-0.0468463
DDX5	-0.0465685
GRIA3	-0.0456794
DNAH17	-0.0450125
MBTD1	-0.0441234
PAQR9	-0.0437899
SPPL2A	-0.0425674
NR2C2	-0.0421784
MBD5	-0.0421228
PAPOLG	-0.0419005
AGFG2	-0.041067
2018-09-08	-0.0407891
LMLN	-0.0395665
PROSER2	-0.038733
RUNX1	-0.0383996
GPR6	-0.038106
SOGA2	-0.037955
ZNF516	-0.0362323
ETNK1	-0.0347319
ELL2	-0.0318977
WDR81	-0.0310642
CSF3	-0.0295164
NCAN	-0.0293201
EXOC5	-0.0291192
TNKS2	-0.0290081
RNF145	-0.0289525
SPRYD3	-0.0265629
WDR52	-0.0255627
TP53INP1	-0.0251181
HECTD1	-0.0243957
PXK	-0.0214504
STX16	-0.0203946
AMOTL1	-0.0190053
MEIS2	-0.0188386
TTC28	-0.0179494
TNKS	-0.0174493
RTN4RL1	-0.0154487
EIF5	-0.0150042
RNF11	-0.013726
PHF21A	-0.0125035
ITSN1	-0.0106141
CDK8	-0.00850236
KPNA3	-0.00783551
UGT1A10	-0.00595603
PCNXL4	-0.00338983
BAHD1	-0.00322312
QSER1	-0.00294526
DCP2	-0.00272298
ZMPSTE24	-0.0021117
MNAT1	-0.0013337
MTPN	-0.000777994
CALCR	-0.000222284
C1orf21	0.00177827
STXBP5	0.00288969
ATXN7	0.0034454
TMEM216	0.0038344
AKIRIN1	0.00477911
TET1	0.00633509
DCX	0.0066485
PPM1A	0.0068908
CLIP2	0.00694637
FUS	0.00716866
RFX1	0.00794665
RASSF8	0.00850236
PGRMC1	0.0090025
MAGI2	0.00905807
CADM2	0.00905858
ELAVL4	0.0127813
EPN1	0.0131148
CSNK2A1	0.0133926
SAMD8	0.0138927
UBE2G1	0.0140039
GAD2	0.0154148
FOXP2	0.0168936
NXPH1	0.0176387
SLC5A3	0.0190386
SESN2	0.0200056
TMEM129	0.0202834
PTPRD	0.0208391
GRB2	0.0220061
BACH2	0.0221173
TNRC6C	0.0223951
HARBI1	0.0226174
NRIP3	0.023062
MYRIP	0.0233954
AGPAT6	0.0241178
SETD9	0.0271742
RAP2C	0.0272854
NXPH2	0.0275586
RNFT1	0.0287858
ZNF638	0.0289525
GLRX	0.0310642
TMEM192	0.0313976
TTBK2	0.0314532
UGT1A1	0.032509
KIAA1328	0.0351209
C1GALT1	0.0363434
SF3B1	0.0366769
ZNF629	0.0369547
AMPD2	0.037177
HIAT1	0.0372326
SCN9A	0.0372881
THSD7A	0.0381773
ULK2	0.0384551
ZNF385D	0.0388441
NPTX1	0.0389885
LPIN2	0.0392887
OSBPL11	0.0401223
INO80	0.0404557
ZNF592	0.0411225
PSEN1	0.042234
MVB12B	0.0426785
TTYH2	0.0439011
CDK17	0.0442901
2018-09-07	0.0445124
CELF6	0.0451236
FNIP2	0.0453459
NR3C1	0.0455682
LYPD6	0.0457349
DRD2	0.0459859
SON	0.0461239
SLC38A2	0.0482356
DOLPP1	0.0486802
RALGPS1	0.0494026
PPP2R2A	0.0497916
HCAR3	0.0499028
IGDCC4	0.0514032
TRMT112	0.0514587
KIAA1430	0.051681
PAPLN	0.0518477
IDS	0.0521812
PTCHD3	0.0526608
TMEM57	0.0529036
KLHDC2	0.0530703
PHB2	0.053626
ZCCHC3	0.0554043
CFL2	0.0554598
APBB2	0.0564046
PTEN	0.0568491
BCL2L13	0.0571826
CDK6	0.0578494
CLASP2	0.057905
GNG7	0.0580161
YPEL5	0.0600167
PRKD1	0.0602945
ATP8A2	0.0612948
CSNK1A1	0.0642401
NUP98	0.0644624
SOX5	0.0662962
ANKRD50	0.0667963
SNAP91	0.0669301
ARNTL	0.0679633
KCNC2	0.0687048
SAR1A	0.0696305
ATXN7L1	0.0697416
PDHB	0.0711309
LAMTOR3	0.0721311
RFX7	0.0729091
KIAA0408	0.0738538
MGAT5	0.0749653
MSANTD4	0.07591
ATF7IP	0.0767991
MAGED4	0.0778984
CYFIP2	0.0780217
PTPRG	0.0788552
URGCP	0.079022
RGS7BP	0.0796332
NAP1L4	0.0796888
GSG1	0.0811171
ADRB1	0.0812448
PHLPP1	0.0815226
FRMD4A	0.0816338
UGT1A8	0.0816736
PITPNB	0.0817449
UBA6	0.0826341
GNPTG	0.0826896
NFIA	0.0855793
MDGA1	0.0866907
RANBP6	0.0876355
OSBPL1A	0.0879133
SFXN1	0.0889692
LHX6	0.0890247
BACE1	0.0899694
PRKCE	0.0910809
VPS26B	0.091581
FLJ20373	0.0945179
HOXB5	0.0965268
TMED9	0.0969714
WHSC1L1	0.0980272
KIAA1549L	0.0983607
MYT1L	0.0993807
FOXC1	0.0996388
STK35	0.0997499
TMEM56	0.100472
MN1	0.100695
RAD54L2	0.101639
NCAM1	0.102195
NAA60	0.102277
HCAR2	0.104918
TTPAL	0.105752
MBOAT2	0.106863
SLC1A1	0.107085
CRMP1	0.107141
RNF38	0.108252
MIER1	0.108475
ASXL3	0.10956
NCKAP5	0.109919
FOXP1	0.110086
PPP1R3G	0.11092
FAM8A1	0.111309
SNX5	0.111587
SRC	0.112142
TRIM13	0.112531
NECAB1	0.112531
TRDMT1	0.114587
OGT	0.114976
ZBTB16	0.115199
ELMOD2	0.115588
GPRC5C	0.115754
KIAA2022	0.117088
UACA	0.117144
FAM118B	0.119478
GAB1	0.119811
DAB1	0.121367
CDC42	0.121423
CCDC6	0.122145
PGM2L1	0.122201
GPM6B	0.12259
TNRC6B	0.123645
SLC39A9	0.125201
STX7	0.126535
RAPGEF2	0.126646
SIK1	0.126813
FOXJ1	0.126869
C20orf194	0.127535
PEAK1	0.127758
LENG8	0.129536
ZCCHC24	0.132592
GPHN	0.132704
RPH3AL	0.13337
MOB3B	0.13476
ELF2	0.136427
TMEM130	0.136679
HCN1	0.136941
PRTG	0.137483
KMT2A	0.137872
SNAP25	0.138594
APOH	0.140261
EPGN	0.141503
MPRIP	0.141706
KATNAL1	0.142317
UGT1A4	0.143651
SOBP	0.143818
MYH10	0.14504
CACNA1I	0.145096
YAP1	0.147263
ANKFY1	0.147763
TRAPPC8	0.148764
LPAR3	0.151264
VCAN	0.153043
PPP2R2B	0.153709
P2RY1	0.154543
KLF12	0.154765
C4orf29	0.155154
GPR75	0.155765
MAP2K4	0.156266
GTPBP8	0.156599
SEMA6A	0.157377
PCDH8	0.157983
ATG7	0.158211
ZNF804B	0.163484
GLCCI1	0.164268
DIS3	0.165991
SORBS2	0.165991
GPC6	0.166713
IPO5	0.167324
ELK3	0.167824
PAPD4	0.169603
LPHN2	0.169936
MMP16	0.171214
CHRDL1	0.171381
SYT4	0.172515
EPHA7	0.173985
ESRRG	0.174771
ARHGEF18	0.175549
ZNF436	0.176382
ACVR2A	0.178772
IFFO2	0.181439
IFNAR1	0.182773
MYO9A	0.18394
POU4F1	0.183966
SRCAP	0.184162
TNIK	0.184385
C21orf91	0.187774
CNTN1	0.190968
PLCB4	0.19222
SERF2	0.195054
TNS3	0.195554
LDLRAD4	0.196221
PLEKHA7	0.196721
ZNRF2	0.197833
SERPINC1	0.197944
KIF1C	0.198611
PFKM	0.198666
C3orf14	0.199555
CD47	0.199778
EDEM1	0.2
ACO1	0.200056
TNR	0.202168
KLF6	0.202779
JMJD1C	0.202779
CHD9	0.202834
SERINC1	0.203557
NIPAL3	0.204112
NDFIP2	0.205001
ZBTB20	0.205168
ATP6V1B2	0.206335
WWTR1	0.208614
USP53	0.208614
BAZ2B	0.208725
PTCH1	0.20978
CLCN5	0.214226
GCNT4	0.216616
GRIN3A	0.217116
CXADR	0.217727
SLC23A2	0.218783
PTP4A1	0.219339
KIF17	0.219505
CSNK1G3	0.219617
PALM2-AKAP2	0.219647
RAG1	0.220561
MAPRE2	0.220839
SUGT1	0.222284
AKAP11	0.223284
CREBRF	0.223618
B3GNT2	0.223951
RP5-1052I5.2	0.225396
TCF23	0.225492
ZNF609	0.225785
SOX17	0.228952
VWC2L	0.229016
CHD2	0.229564
TMEM110	0.231564
ITPRIPL2	0.231731
C21orf62	0.232565
OGFRL1	0.232565
PAPPA	0.23262
PCDH9	0.233176
AFF1	0.234121
FBXL19	0.234176
C16orf62	0.234287
ST3GAL5	0.237844
GPD1	0.239956
MAP7D1	0.240122
DAPK1	0.241512
FZD4	0.242123
PRICKLE1	0.242623
ZNF641	0.242734
LETM2	0.243179
HMGB1	0.24479
OXSR1	0.245124
YTHDC1	0.247235
HTR2A	0.247624
G3BP2	0.248625
FRMD6	0.249069
SLC35D1	0.251681
RBMS1	0.252459
METTL24	0.253126
BHLHE40	0.253348
XKR7	0.257675
DZIP1	0.258127
RAB30	0.259239
ARID5B	0.259683
NABP1	0.259906
MNX1	0.260589
METTL9	0.263073
PRKACB	0.264296
RAB38	0.264296
DUSP1	0.26713
MMP24	0.269964
ZDHHC15	0.270575
RORA	0.270631
IGSF9B	0.273632
TCF12	0.275966
NCOA3	0.278744
PDS5B	0.279078
CDC14A	0.281023
TTR	0.282023
BNC2	0.283412
JAG1	0.285301
DLC1	0.286191
IQCJ-SCHIP1	0.286691
PDXP	0.286913
CELF1	0.288024
ZBTB46	0.288191
HECW1	0.288525
RBM7	0.288636
OLFM1	0.290192
IKZF2	0.29147
ENPP5	0.291581
FAM84B	0.292192
TNFAIP3	0.29347
WDFY3	0.293859
IRF2BPL	0.295916
CACNA2D1	0.296638
HNMT	0.299583
NDNF	0.299928
ATP8A1	0.300695
LMO3	0.301862
SHISA5	0.30314
HLF	0.304196
ARHGAP23	0.305918
GDF6	0.309451
FBRS	0.309697
IGF2	0.310531
SOX6	0.31092
TNS1	0.311086
RHOBTB1	0.311864
TSPAN4	0.312087
KHDRBS2	0.313656
SCD5	0.314254
ATXN1	0.314921
PBX1	0.319589
SEC11A	0.322256
FBXL2	0.326646
MYO5A	0.329814
CBL	0.332481
PLCL1	0.333926
ERG	0.335927
CRIP2	0.336482
WIPF1	0.336927
TRAM2	0.337205
IGF1R	0.34065
HIPK3	0.342428
GPR137B	0.343595
TIAM1	0.344651
GRIN2D	0.345096
RIMS1	0.347756
HMG20A	0.347763
NRP1	0.349875
CHP1	0.35032
ARHGAP24	0.352265
NRXN1	0.352918
BEND4	0.352964
KCNJ2	0.352987
ZNF660	0.355599
SCN7A	0.356154
DYNLL2	0.369714
KCTD12	0.373104
RASA2	0.373659
NFASC	0.373826
PLEKHB1	0.375326
CDS2	0.376771
ZDHHC7	0.383996
CCND2	0.384329
GATA3	0.387497
SCEL	0.388298
SIDT2	0.393109
FAM46C	0.397055
UNC5C	0.400111
CDC42EP3	0.401945
PLCXD3	0.40489
DLG3	0.406057
PDF	0.40728
RSPO3	0.408008
CTBP2	0.410614
CCDC80	0.412226
ADD3	0.417505
NTRK2	0.419005
PEG3	0.421339
CXCL12	0.425618
DPYSL3	0.426952
SLC14A1	0.427452
TCF21	0.429619
RARB	0.438511
STAT4	0.438566
DCUN1D3	0.440956
2018-03-01	0.442623
GATA6	0.450014
HGF	0.450792
TREH	0.452014
KIAA1211	0.452737
AKAP2	0.454237
MICALCL	0.454626
TCF4	0.460295
ANK2	0.462128
SNRK	0.463351
NRP2	0.469853
PLXNA4	0.482523
DUSP7	0.488525
MACF1	0.489191
IGSF6	0.489525
SHROOM4	0.491081
MBNL1	0.491914
ANKRD44	0.49197
TSHZ3	0.493359
EGR2	0.508419
SYNPO2	0.509419
LSAMP	0.523312
FLI1	0.523534
EPHA2	0.542651
UBASH3B	0.559989
ZEB2	0.561878
SPOCK2	0.602834
GRHL2	0.606557
GPR174	0.612448
STAT5A	0.621006
PLEK	0.640289
